# Supplementary material for: Combining Metabolomics and Experimental Evolution Reveals Key Mechanisms Underlying Longevity Differences in Laboratory Evolved Drosophila melanogaster Populations
Source: Int J Mol Sci. 2022 Jan 19;23(3):1067. doi: 10.3390/ijms23031067 (PMC8835531; doi:10.3390/ijms23031067)
Supplement: Supplementary file 1 [file ijms-23-01067-s001.zip]

Archive with 1 entries (1 files):
- ijms-1526526-supplementary.pdf
